# Supplementary material for: Acute myeloid leukemia mitochondria hydrolyze ATP to support oxidative metabolism and resist chemotherapy
Source: Sci Adv. 2025 Apr 9;11(15):eadu5511. doi: 10.1126/sciadv.adu5511 (PMC11980858; doi:10.1126/sciadv.adu5511)
Supplement: Supplementary file 2 — Tables S1 and S2 [file sciadv.adu5511_tables_s1_and_s2.zip]

Archive with 2 entries (2 files):
- adu5511_table_s1.xlsx
- adu5511_table_s2.xlsx
