# Supplementary material for: Acute myeloid leukemia mitochondria hydrolyze ATP to support oxidative metabolism and resist chemotherapy
Source: Sci Adv. 2025 Apr 9;11(15):eadu5511. doi: 10.1126/sciadv.adu5511 (PMC11980858; doi:10.1126/sciadv.adu5511)
Supplement: Supplementary file 2 — Tables S1 and S2 [file sciadv.adu5511_tables_s1_and_s2.zip › adu5511_table_s1.xlsx]

## Sheet: Fig 1A
PBMC	SkM Progenitors	Healthy BMMC	CD34+	Patient AML	OCI-AML2	MM6	MV4;11	KG-1	THP-1	MOLM13	HL60	HL60VCR	HL60DNR	HL60Vclax	MV4;11Vclax
85.6828	88.12	82.5565	87.8783	54.7328	46.3365	47.5786	62.9995	21.187	52.4497	39.6723	36.8526	33.8754	19.0714	28.426	15.3882
70.1851	95.512	83.3741	75.744	42.6005	44.9573	48.1819	63.9535	53.0245	28.9751	42.4368	63.4332	23.6737	17.7619	33.8979	12.5843
78.312	91.955	112.41	71.6318	64.5174	46.7535	44.0034	58.4419	73.1848	44.5683	41.9246	43.08	26.2795	18.3064	26.9288	12.5418
69.2018	76.011	75.2398		58.1127				48.2453	51.9439		31.8956	43.811		29.476	13.3337
59.1013		64.0554		60.5271				49.3123	32.6195		46.3342	16.1608
68.2388		75.779		41.2613				55.0092	38.0466		41.3344	39.9463
67.5846		81.9724		51.4516				51.2085	34.3197		43.2541	33.7193
73.3997		83.1217		28.4001				52.6516	57.3555		54.5872	45.6899
66.4232				42.927
75.9509				58.8173
62.0792				73.2738
85.3342				38.5221
78.2845				35.8051
59.24				35.7501
				25.3532
70.1502				47.4918
69.6551				78.6586
78.6177
89.1644
84.5732
60.2722
79.385
71.5879
80.2748
61.7256
86.2625
89.3816
75.0439
90.1863
92.1677
70.4396
64.6253
76.2835
81.7967
For Stats:
Normal	AML	R/R AML			Table Analyzed	Fractional OxPhos_Stats_Normal vs AML vs R/R						Number of families	1
	0.463365	0.338754			Data sets analyzed	A-C						Number of comparisons per family	3
0.8812	0.449573	0.236737										Alpha	0.05
0.95512	0.467535	0.262795			ANOVA summary
0.91955	0.475786	0.43811			F	154.8						Tukey's multiple comparisons test	Mean Diff.	95.00% CI of diff.	Below threshold?	Summary	Adjusted P Value
0.76011	0.481819	0.161608			P value	<0.0001						Normal vs. AML	0.2757	0.2192 to 0.3323	Yes	****	<0.0001	A-B
0.825565	0.440034	0.399463			P value summary	****						Normal vs. R/R AML	0.5158	0.4419 to 0.5897	Yes	****	<0.0001	A-C
0.833741	0.629995	0.337193			Significant diff. among means (P < 0.05)?	Yes						AML vs. R/R AML	0.2401	0.1655 to 0.3146	Yes	****	<0.0001	B-C
1.1241	0.639535	0.456899			R squared	0.7396
0.752398	0.584419	0.190714										Test details	Mean 1	Mean 2	Mean Diff.	SE of diff.	n1	n2	q	DF
0.640554	0.593964	0.177619			Brown-Forsythe test							Normal vs. AML	0.7742	0.4984	0.2757	0.0238	48	45	16.39	109
0.75779	0.524381	0.183064			F (DFn, DFd)	0.3185 (2, 109)						Normal vs. R/R AML	0.7742	0.2584	0.5158	0.03109	48	19	23.46	109
0.819724	0.650161	0.28426			P value	0.7279						AML vs. R/R AML	0.4984	0.2584	0.2401	0.03138	45	19	10.82	109
0.831217		0.338979			P value summary	ns
0.878783		0.269288			Are SDs significantly different (P < 0.05)?	No
0.75744		0.29476
0.716318		0.153882			Bartlett's test
		0.125843			Bartlett's statistic (corrected)	1.089
0.856828		0.125418			P value	0.5802
0.701851		0.133337			P value summary	ns
0.78312					Are SDs significantly different (P < 0.05)?	No
0.692018	0.547328
0.591013	0.426005				ANOVA table	SS	DF	MS	F (DFn, DFd)	P value
0.682388	0.645174				Treatment (between columns)	4.073	2	2.036	F (2, 109) = 154.8	P<0.0001
0.675846	0.581127				Residual (within columns)	1.434	109	0.01316
0.733997	0.605271				Total	5.507	111
0.664232	0.412613
0.759509	0.514516				Data summary
0.620792	0.284001				Number of treatments (columns)	3
0.853342	0.42927				Number of values (total)	112
0.782845	0.588173
0.5924	0.732738
	0.385221
0.701502	0.358051
0.696551	0.357501
	0.253532
0.786177	0.474918
0.891644	0.786586
0.845732
0.602722	0.21187
0.79385	0.530245
0.715879	0.731848
	0.482453
0.802748	0.493123
0.617256	0.550092
0.862625	0.512085
0.893816	0.526516
0.750439
0.901863	0.368526
0.921677	0.634332
0.704396	0.4308
0.646253	0.318956
0.762835	0.463342
0.817967	0.413344
	0.432541
	0.545872

## Sheet: Fig 1B
Log2FC	Non-mito proteins	MitoCarta
1.47327		12.9674
2.74149		12.9065
2.46527		12.7462
1.63452		12.671
1.77672		12.4037
1.41302		12.1407
1.96612		11.7521
2.4513		11.6811
3.09723		11.2831
1.84852		11.137
2.63329		10.4883
1.61865		10.3908
1.71195		10.3048
1.59783		9.99974
1.54652		9.72175
1.39424		9.57758
2.89381		9.53136
2.42225		9.5132
2.28564		9.43515
2.74898		9.26419
1.97873		9.17711
2.5801		9.12959
1.55438		8.89188
2.87344		8.80275
1.58607		8.75981
-4.34578		8.71509
1.91428		8.68673
1.94979		8.42892
2.26471		8.41732
1.56853		8.36914
1.48997		8.36492
3.10919		8.24162
1.18146		8.23026
2.3158		8.22883
3.29278		8.16801
2.29624		8.10607
1.26878		8.06429
1.61238		8.01536
1.67368		7.98915
2.03206		7.92162
3.12786		7.86689
1.43839		7.8613
1.7203		7.7985
1.42009		7.79641
1.79015		7.76881
1.25622		7.75086
1.9878		7.74161
1.88945		7.68287
1.33725		7.63279
1.5637		7.6098
1.49395		7.51577
1.99171		7.49163
2.31379		7.46408
1.67151		7.44129
1.61993		7.4023
1.00954		7.38788
1.42844		7.35943
2.03267		7.24041
2.45177		7.23937
1.74511		7.11423
1.56813		7.09137
2.69742		7.06787
0.745761		6.97243
1.36191		6.95068
1.82392		6.94896
1.77617		6.94077
2.94718		6.93745
1.34561		6.8747
1.11291		6.80417
1.03947		6.71567
0.994784		6.71158
-2.10196		6.64129
1.31021		6.54177
2.26281		6.53984
-1.85579		6.48888
1.68324		6.46058
1.65695		6.4528
1.89237		6.44925
3.01327		6.41746
1.04011		6.3966
-0.7747		6.39144
0.808974		6.33533
1.10099		6.32191
1.58961		6.2938
1.68972		6.28301
2.03667		6.24716
1.67397		6.20105
2.40665		6.18831
-1.94736		6.11709
1.35482		6.06492
0.853367		6.00809
2.95745		5.98632
1.12769		5.93223
1.72175		5.90871
2.1054		5.88956
1.95242		5.88028
1.70785		5.83149
1.07892		5.79712
1.38468		5.76762
1.40726		5.75069
1.04031		5.70859
2.03678		5.68647
1.12431		5.6587
1.15095		5.65817
-0.84958		5.64975
1.12466		5.63783
1.2369		5.53958
1.02389		5.5356
1.57859		5.47735
0.431022		5.47596
1.61489		5.43345
1.88022		5.42182
3.66854		5.40666
1.66057		5.35884
1.21226		5.3552
2.09535		5.32846
-0.6111		5.31929
3.17099		5.29232
1.10224		5.2863
-3.36944		5.27447
0.690986		5.2449
2.45828		5.23746
1.06122		5.22413
1.89723		5.20704
1.2625		5.16536
0.531942		5.14157
1.88349		5.12261
1.45578		5.11007
-0.63914		5.09944
3.08152		5.06754
0.58219		4.97967
1.30821		4.97435
1.52383		4.94678
-1.71094		4.94163
1.54549		4.89457
0.521594		4.87885
0.748167		4.87208
-1.32504		4.84907
2.11593		4.83389
3.30632		4.76719
1.45044		4.75503
-1.25316		4.75367
1.74501		4.7181
-0.88435		4.70599
1.7754		4.69886
0.926792		4.67224
1.04351		4.66471
-0.68295		4.66111
1.04106		4.64743
1.41571		4.58333
1.37352		4.54496
0.784394		4.53949
1.78117		4.53544
0.761843		4.50049
0.922103		4.45081
2.10464		4.4426
1.06506		4.44212
0.890329		4.4295
1.77818		4.42199
0.438164		4.41612
1.10562		4.40787
-0.76409		4.37301
1.64699		4.36388
1.12383		4.31575
0.39057		4.29424
1.71521		4.26893
0.818926		4.25837
2.40264		4.24236
1.58288		4.22081
1.72793		4.19979
-1.23939		4.17502
1.79646		4.17005
0.817747		4.16691
1.35784		4.12934
0.791141		4.12423
-1.98016		4.12097
-0.80608		4.11989
0.808534		4.10562
1.4662		4.04594
-1.14351		4.04072
0.849655		4.03801
0.620184		4.03566
1.48412		4.0314
1.20743		4.01219
1.27236		4.00093
1.26227		3.98852
-0.66275		3.96858
0.759255		3.94275
-0.98907		3.93606
1.50778		3.92899
0.896594		3.92254
1.43437		3.91836
2.53596		3.91484
0.985966		3.90538
0.88804		3.90136
1.32278		3.89134
2.25316		3.88429
0.930316		3.88008
-2.32784		3.83864
0.916811		3.83655
0.58442		3.81251
1.13212		3.78588
1.61273		3.78613
2.04433		3.78292
0.273523		3.774
1.97335		3.77252
2.31745		3.74934
1.56469		3.72353
1.30519		3.71475
1.33615		3.70919
0.727923		3.70858
1.17112		3.70154
1.2698		3.69739
0.5006		3.69756
1.71812		3.6923
0.810518		3.68847
0.584874		3.67482
1.13659		3.67202
1.15312		3.65529
1.30121		3.58018
0.914109		3.55117
1.31618		3.53873
-0.50338		3.53684
-1.92511		3.52555
0.745221		3.4998
-1.22243		3.47867
0.975176		3.47532
0.697023		3.46311
1.29859		3.43477
1.63285		3.40942
0.609242		3.29942
1.99676		3.26039
1.53051		3.23117
1.02488		3.23152
0.73045		3.21731
1.18825		3.20968
1.08412		3.20859
0.721935		3.20731
0.638045		3.2032
1.60174		3.18167
1.2493		3.18073
1.45081		3.16746
2.45775		3.15493
1.94076		3.14702
1.28643		3.14266
1.9696		3.12561
0.898381		3.11586
1.57376		3.11552
1.10828		3.11368
1.49833		3.1066
0.856905		3.09868
0.928534		3.08313
1.98694		3.0659
-0.71199		3.06208
1.19656		3.04929
-0.46985		3.04279
2.24535		3.03617
1.54108		3.03025
0.556776		3.00768
1.12311		2.96085
0.419603		2.95815
3.12015		2.93913
1.14665		2.93627
-1.86609		2.93176
1.42029		2.90142
-0.6687		2.90073
0.559925		2.89825
1.37389		2.89639
-0.61361		2.85281
0.550452		2.84986
1.52833		2.84599
1.11956		2.8252
1.49685		2.8246
0.991828		2.81041
0.771509		2.80579
1.39948		2.79575
0.954385		2.79365
0.68441		2.77445
1.78053		2.77181
0.765153		2.77004
0.877039		2.7551
0.813795		2.74715
1.84238		2.74405
0.889187		2.74211
-0.97404		2.72915
0.788727		2.71977
0.917897		2.71786
-1.60878		2.71406
0.760142		2.66775
0.304758		2.66606
0.635984		2.63747
-1.25614		2.61076
-1.74111		2.60725
1.24353		2.60217
0.265125		2.56371
0.588255		2.55759
0.628536		2.53881
-2.84556		2.52225
0.87909		2.51501
-2.45655		2.5115
5.09419		2.49441
-1.49182		2.48912
0.768043		2.46099
1.0035		2.45276
1.31575		2.45087
-0.2347		2.44641
3.89344		2.44002
0.778906		2.42859
0.303277		2.41996
0.778007		2.39728
-0.56788		2.39444
0.841908		2.39308
0.655861		2.3932
0.558973		2.38944
-1.4771		2.38444
1.07743		2.37162
1.08708		2.36746
0.612236		2.36699
0.633519		2.34393
1.50591		2.32848
1.09906		2.32522
0.948759		2.3056
1.71625		2.28466
1.48488		2.276
-1.26731		2.26771
0.512633		2.21264
0.61418		2.20969
0.494411		2.19591
1.01678		2.17504
0.732953		2.16525
-2.29729		2.10782
1.04605		2.1001
-0.87034		2.09583
0.997868		2.08793
-1.73738		2.08463
1.69631		2.0741
0.785135		2.06154
-3.43188		2.05948
1.04367		2.0546
2.10956		2.03723
-2.45381		2.02553
0.697037		2.02036
0.719575		2.01759
0.591825		1.98716
-0.73113		1.97994
1.39478		1.96039
0.696931		1.93746
-0.77103		1.93511
0.56081		1.9341
-1.11299		1.90783
0.629073		1.90176
0.635629		1.87272
0.972214		1.87232
2.06017		1.85014
1.96842		1.83
1.30909		1.82546
0.884765		1.8174
2.16615		1.81058
1.21793		1.80202
0.615987		1.76809
-0.58517		1.76299
-0.65092		1.75202
0.720717		1.74962
1.47226		1.74707
0.626522		1.7339
1.9168		1.72675
0.346286		1.72654
-0.40638		1.72632
1.45636		1.71849
0.910263		1.71485
0.873164		1.70284
-0.80363		1.69491
1.22086		1.64748
0.490792		1.63812
-0.89519		1.6163
0.66599		1.60855
0.780194		1.60007
0.751041		1.59649
2.70833		1.59202
0.542109		1.57844
0.759888		1.57421
0.802103		1.57083
0.491649		1.56952
0.583792		1.55536
0.397913		1.54454
0.478353		1.54104
0.496469		1.52612
0.420191		1.52091
0.922963		1.51765
-0.98138		1.50728
1.18106		1.4895
0.579272		1.48776
0.478993		1.47586
2.14098		1.47126
1.23771		1.46437
-2.41467		1.45371
0.34551		1.43237
-2.09384		1.40676
-0.51741		1.38357
-0.74225		1.382
0.519937		1.37558
-1.34796		1.36577
0.971884		1.36096
2.09995		1.34285
0.409839		1.34164
0.815382		1.33694
-0.38487		1.33184
0.397028		1.32683
-0.70766		1.32073
-0.28519		1.30694
1.68767		1.29856
0.834861		1.29794
0.273551		1.29626
0.473781		1.28974
-0.30546		1.28789
0.545748		1.27922
0.583181		1.26842
0.487908		1.25633
0.540663		1.24634
0.653252		1.23432
0.749413		1.23052
0.514462		1.22535
-0.68968		1.21463
0.740635		1.21139
-0.87707		1.20397
0.305906		1.20274
0.50089		1.19899
1.05563		1.19787
1.12641		1.1979
-0.46107		1.15767
0.809359		1.15533
0.267924		1.12522
0.337847		1.11501
1.07679		1.10719
1.50044		1.10694
1.75038		1.09583
1.77013		1.09564
1.05242		1.09421
-1.00669		1.08898
-1.98305		1.08836
-0.23322		1.06133
0.516223		1.06098
0.81902		1.04838
-0.52548		1.03207
-0.22751		1.0026
0.745942		1.00203
0.488349		1.00018
1.4664		0.997791
0.555635		0.979786
-0.94978		0.958958
0.6378		0.951184
0.532892		0.945355
-2.00289		0.943192
0.392158		0.943053
-0.54307		0.941036
0.388402		0.936453
0.302436		0.934815
0.970932		0.92966
0.936309		0.915657
0.487751		0.902427
0.492333		0.888037
1.51302		0.88808
-0.5451		0.859088
-0.5228		0.8579
1.35422		0.845895
-0.90486		0.826815
0.405676		0.801065
0.5386		0.798839
-1.52228		0.797837
0.387169		0.794232
0.314422		0.792366
-0.76395		0.792024
-0.32092		0.755092
0.4686		0.754769
-0.32923		0.753147
0.22259		0.745744
0.174048		0.734598
-0.34872		0.732448
0.466882		0.731138
0.479045		0.719478
-0.21909		0.700373
-0.27498		0.694129
1.11029		0.690383
0.531461		0.687007
0.655541		0.683729
-0.94393		0.678506
-0.38345		0.675035
-0.35473		0.662398
0.587459		0.657392
0.489082		0.656351
0.982692		0.646364
0.75001		0.641614
-0.93624		0.636002
0.879967		0.63334
0.231541		0.62946
-0.63656		0.627468
0.215767		0.618663
-0.27888		0.610661
0.54102		0.605614
-0.21829		0.595381
0.363752		0.595076
0.209981		0.591855
-1.63096		0.590006
-0.66171		0.585787
0.237874		0.585381
0.243932		0.584852
-0.60843		0.583536
1.31913		0.580482
-0.93		0.568035
0.169786		0.559488
-0.42459		0.556326
0.500625		0.549365
0.888574		0.539106
-0.50124		0.53574
0.731739		0.530916
0.446876		0.530266
1.08562		0.519142
-0.45964		0.515552
0.602159		0.513853
0.540992		0.509059
-0.13926		0.501678
0.184906		0.494534
0.237593		0.492373
0.347269		0.492116
0.201295		0.484286
0.564931		0.481876
0.206727		0.481278
-0.47426		0.480525
-0.35357		0.466022
-0.25416		0.461021
-0.73858		0.441184
0.377355		0.439358
0.706208		0.436123
-1.49566		0.436045
-0.49415		0.424373
-0.2571		0.422122
0.312602		0.421274
-0.11552		0.420998
0.92291		0.419934
0.747583		0.418564
-1.03699		0.413128
-0.45527		0.408999
-1.57942		0.405229
-0.47768		0.404937
-0.53243		0.404777
-0.29404		0.39934
0.144164		0.397509
0.324926		0.392949
-0.30359		0.389412
-0.39637		0.380603
0.882915		0.375419
-0.10544		0.365048
-0.46235		0.362226
0.165695		0.343661
0.299736		0.340931
0.515452		0.326456
-0.22668		0.325641
0.285595		0.324507
-0.41666		0.320181
0.137589		0.319212
0.171893		0.311795
-0.15726		0.310673
-0.13189		0.302952
-0.41503		0.300572
0.179046		0.285416
0.205837		0.281297
0.146667		0.277207
-0.25777		0.276717
0.193056		0.26768
0.366248		0.266415
-0.54773		0.258697
-0.12867		0.258576
0.445556		0.25796
-0.44696		0.25682
0.374548		0.256137
0.191698		0.255282
-0.57069		0.253095
0.381094		0.25014
0.297039		0.248914
-0.09218		0.246884
-0.10265		0.243866
0.139257		0.241918
-0.14215		0.23562
-0.09338		0.231496
0.191756		0.2272
-0.18018		0.217145
-0.22566		0.217093
0.64439		0.216867
0.220515		0.215167
-0.12401		0.212929
0.355499		0.207981
-0.15741		0.206484
-0.33934		0.204603
0.215971		0.190542
-0.18681		0.187969
0.078798		0.187188
0.076006		0.182147
-0.66031		0.181523
0.155695		0.174002
-0.14904		0.170841
-0.15185		0.169706
-0.19953		0.168837
0.296929		0.167576
0.563647		0.163235
0.13319		0.15151
0.442751		0.149854
-0.18813		0.14838
-0.40471		0.145859
0.118267		0.144142
-0.38913		0.139842
-0.37448		0.133834
0.083089		0.125278
0.212239		0.125236
-0.16878		0.116093
0.25172		0.11525
0.096392		0.112511
0.126485		0.109776
-0.29601		0.109153
-0.07902		0.109016
0.049094		0.104951
-0.2152		0.102752
0.291803		0.099656
0.439088		0.099323
0.048713		0.09579
0.077253		0.095552
0.045739		0.09544
0.120721		0.09414
0.099402		0.091276
0.076261		0.087914
0.074409		0.085556
-0.16191		0.081702
0.061821		0.081371
0.182907		0.079529
0.047025		0.076351
-0.20132		0.074005
0.037872		0.069165
-0.0243		0.066254
0.056492		0.055965
0.193021		0.047281
0.125797		0.041654
0.072604		0.036967
-0.03998		0.035352
-0.01716		0.031203
0.035741		0.030007
-0.04321		0.027704
0.01697		0.02467
0.016972		0.020026
-0.02311		0.019191
-0.01771		0.016224
0.01403		0.01521
0.030207		0.013771
-0.01393		0.008898
0.007267		0.008689
0.025004		0.007177
-0.00077		0.001299
1.02212	14.7912
1.80301	14.2395
-6.21355	13.8475
-5.36529	13.529
4.01612	13.2623
2.06939	13.0146
-4.55047	12.8514
3.47774	12.7077
2.68821	12.5772
-4.3395	12.5798
3.054	12.3699
3.78826	12.2663
3.64747	12.1093
3.59094	12.167
2.10084	12.1645
1.50715	12.1241
-4.32221	12.1052
-3.26409	11.9497
1.53481	11.9656
-4.74994	11.9221
-3.92031	11.792
2.21229	11.7527
-4.2036	11.7213
2.27159	11.7322
2.33947	11.6644
2.34933	11.5964
1.62351	11.4955
1.96033	11.4688
2.75769	11.4029
3.48128	11.3772
1.84727	11.3125
1.18541	11.253
1.38427	11.2629
1.44641	11.246
2.4327	11.2311
2.00387	11.2236
2.28608	11.1999
2.08487	11.1664
2.88913	11.1251
1.87599	11.106
-0.90446	11.0635
2.0429	11.0271
3.54141	11.019
-4.15037	10.9759
1.9384	10.9905
1.34086	10.9815
0.948231	10.935
1.3405	10.8545
1.91529	10.8262
2.31991	10.7495
1.99465	10.7138
1.28711	10.7142
1.30692	10.5778
1.73704	10.5833
-3.06282	10.5462
1.6801	10.5263
1.91648	10.5011
1.52833	10.4483
1.32054	10.4101
0.942696	10.4086
1.85198	10.4206
2.59602	10.4218
2.42993	10.4167
2.7279	10.3924
2.65776	10.3992
1.25434	10.3822
-7.64744	10.3777
3.13894	10.3649
2.17868	10.3633
1.24845	10.3449
1.46528	10.3186
1.554	10.2861
1.6673	10.2746
2.61054	10.2339
-5.72511	10.235
2.12706	10.1916
1.67161	10.1646
3.06386	10.1653
-3.31081	10.1364
2.66736	10.1259
-5.65599	10.1241
1.76114	10.0624
1.90421	9.97161
2.2697	9.96801
-4.16557	9.8563
1.39361	9.82437
1.49878	9.7938
2.32719	9.77183
1.60868	9.73677
1.1798	9.73462
2.61588	9.71336
2.76829	9.67909
1.71797	9.66492
2.53075	9.63445
-4.29559	9.63082
1.39799	9.56209
3.11048	9.54439
2.17936	9.50517
1.90453	9.50661
1.98929	9.50666
-3.8209	9.52297
-4.82873	9.51277
0.828758	9.48657
1.45169	9.47321
-2.8502	9.4727
2.5517	9.4454
1.11645	9.44316
2.32538	9.39321
2.41565	9.34272
2.27239	9.31129
2.25508	9.27989
2.69379	9.26666
2.10454	9.2329
2.58059	9.23122
1.93853	9.21384
-6.83795	9.21131
4.19965	9.2141
2.42337	9.19889
3.1393	9.1977
2.81129	9.17537
-4.01335	9.16095
-2.79845	9.15602
1.83608	9.15199
0.949283	9.14712
1.15755	9.14381
2.55635	9.12556
-4.23134	9.11097
-2.05835	9.1058
-3.2248	9.10787
2.99489	9.10064
1.90786	9.09495
-2.57552	9.09655
1.06773	9.07865
-8.85388	8.9933
1.82733	8.9777
1.13655	8.96228
3.06544	8.96461
1.30249	8.95776
3.09796	8.95096
1.04041	8.88298
1.97855	8.88393
1.93279	8.87614
2.30006	8.8582
2.46681	8.84244
3.80298	8.79357
1.56071	8.78732
1.67665	8.77632
2.22713	8.7591
2.05947	8.75184
1.20527	8.75151
1.25526	8.7442
1.77159	8.72876
2.99878	8.73213
2.06795	8.73043
2.19242	8.71296
-4.72926	8.71773
1.35551	8.71701
-2.50738	8.68849
1.12298	8.68836
1.60193	8.66948
1.31917	8.65709
-2.94995	8.64228
1.26377	8.64105
1.60569	8.63471
1.49919	8.62914
-3.80856	8.62022
1.58152	8.59403
1.48111	8.59473
1.11109	8.58915
0.672934	8.57899
1.63302	8.57104
-3.20555	8.56746
2.40243	8.55772
1.21663	8.5091
1.15711	8.50666
1.8248	8.46959
3.03104	8.45434
1.16208	8.45283
1.20101	8.45004
1.01077	8.40055
1.81984	8.37832
1.38308	8.37003
-1.06294	8.37322
2.28806	8.36412
1.62648	8.36214
1.05916	8.35863
1.44818	8.30895
2.54031	8.25488
-0.68953	8.25124
1.17738	8.24733
1.76	8.23168
1.67089	8.22857
1.43168	8.23455
2.47632	8.2322
1.31666	8.21751
1.36765	8.20546
-2.98203	8.19713
2.64198	8.17472
1.94113	8.15679
-3.33376	8.14931
1.71575	8.12791
3.10977	8.10912
2.86912	8.10687
1.75946	8.09517
1.44258	8.09111
-1.29306	8.07539
1.09739	8.06788
2.3495	8.06575
-1.70082	8.04964
1.72719	8.03389
-2.10676	8.02281
1.76057	8.02419
1.39103	8.00877
2.2677	7.99107
0.920577	7.98928
1.5214	7.98529
-4.50131	7.98542
-4.22989	7.97889
2.37031	7.97552
1.65477	7.97472
2.05016	7.97203
2.61857	7.96844
2.58964	7.92917
2.56997	7.91987
3.69454	7.91991
1.49158	7.91615
1.44269	7.91164
-1.10612	7.90327
0.759542	7.89982
-1.55818	7.89506
-2.9749	7.89328
1.60438	7.89019
3.66783	7.88081
-2.86479	7.87886
1.01367	7.872
1.1435	7.8686
-4.26649	7.8606
2.4547	7.85885
1.75628	7.85661
-5.32884	7.84817
1.97036	7.84894
1.07191	7.84232
1.65499	7.84072
1.24889	7.82307
-2.51195	7.81885
-2.16807	7.79923
1.12013	7.79439
1.45505	7.78833
1.34219	7.75794
2.97519	7.75557
1.22459	7.74187
0.889569	7.74308
2.32888	7.74313
1.32563	7.7466
-3.17548	7.73935
-3.48134	7.72988
1.09565	7.72483
1.95799	7.71464
4.1629	7.71277
1.81705	7.71345
2.13609	7.71063
1.55514	7.7046
-4.01876	7.6992
0.757455	7.6806
1.24193	7.66344
0.951189	7.65409
1.30559	7.64805
1.4184	7.64866
2.46265	7.63922
1.4168	7.64001
1.45556	7.6371
2.34362	7.63297
2.7105	7.62397
-5.02084	7.62362
2.01391	7.6207
1.70107	7.61564
1.85884	7.61236
4.36468	7.59983
1.77362	7.59646
2.06342	7.58624
1.19995	7.5799
1.40197	7.578
1.9389	7.57483
1.95208	7.57073
1.57512	7.57201
1.83329	7.54349
-3.11503	7.54328
-3.48388	7.54066
1.13122	7.52996
1.17625	7.52482
1.988	7.51735
0.905486	7.5104
1.70341	7.50681
0.97885	7.50596
2.03595	7.50454
1.07283	7.49902
1.40683	7.48503
2.48845	7.48507
1.38456	7.4695
1.78907	7.45551
1.70096	7.45423
2.39352	7.45188
-2.87903	7.42694
-3.14078	7.41852
2.24202	7.41752
0.740475	7.41562
2.42316	7.40922
1.85761	7.4101
2.21567	7.3975
-3.29488	7.38439
0.987882	7.38342
1.62724	7.38315
1.88415	7.37795
1.90317	7.37341
1.73288	7.37138
1.39203	7.36004
2.82193	7.36058
1.66377	7.35435
1.24683	7.34944
2.63979	7.34575
2.34366	7.34435
-1.72272	7.33613
2.00159	7.33282
0.897029	7.32937
-3.57904	7.32676
2.2831	7.32644
1.77398	7.32329
1.4616	7.32034
1.15638	7.30022
-5.34127	7.29577
2.15762	7.28939
1.61153	7.27334
2.10762	7.2722
1.7569	7.26327
-3.72157	7.26058
2.06839	7.2594
1.98799	7.24463
1.54274	7.23952
2.95	7.23015
1.97719	7.22799
2.82935	7.22416
1.63244	7.22046
2.49425	7.2168
1.8685	7.21066
1.54931	7.20848
0.891827	7.19902
-3.94798	7.19242
-3.84712	7.19277
1.75358	7.18843
3.403	7.18636
0.748639	7.17638
-1.42162	7.17056
-3.75782	7.15337
-1.66722	7.15262
1.94193	7.14979
0.848548	7.14111
-3.4176	7.13412
1.49741	7.12329
1.79318	7.10939
0.94539	7.10685
-2.22398	7.10662
2.02167	7.0966
1.15672	7.09602
0.736048	7.0945
1.01981	7.09058
3.16333	7.08812
1.6829	7.08272
0.933592	7.0814
2.36682	7.07567
3.81721	7.05951
1.96853	7.05784
1.13026	7.04687
4.10276	7.04273
3.13917	7.03517
1.33596	7.02839
-2.26549	7.02815
1.15957	7.02773
1.9906	7.01959
1.91541	7.01808
2.04777	7.01654
2.53138	7.00975
1.05233	7.01035
3.35437	7.00545
1.40282	6.99267
1.56715	6.98842
1.24235	6.96816
2.24884	6.9637
1.36893	6.95045
0.902921	6.95151
2.76806	6.95006
1.88562	6.9408
1.47803	6.9331
1.71501	6.93209
2.80438	6.92491
-3.73262	6.92434
2.25422	6.92325
0.623276	6.91371
1.62925	6.91414
1.78221	6.88678
2.28575	6.87497
3.01187	6.87552
-3.90231	6.87633
2.12218	6.86043
-3.88691	6.85656
-1.75905	6.85607
3.09774	6.8543
-3.12087	6.85222
-0.44337	6.84246
1.29784	6.83686
2.23358	6.82474
1.58497	6.8249
1.45818	6.82059
0.744793	6.81169
1.28758	6.8051
0.951952	6.80287
1.84056	6.79877
1.9615	6.78841
2.17772	6.78449
2.87587	6.77948
-2.887	6.77635
1.1639	6.77664
0.781403	6.77195
2.94944	6.75815
2.09744	6.75652
0.868013	6.756
1.2098	6.74956
1.53072	6.7429
1.57672	6.74267
1.83484	6.71585
2.93563	6.7088
1.09122	6.67833
1.73201	6.67231
1.06855	6.67025
1.65132	6.66701
0.813905	6.66216
1.62533	6.64306
-2.75889	6.64078
2.12448	6.63708
2.75246	6.63515
2.96422	6.62629
1.40274	6.62422
1.80465	6.62127
1.73295	6.61561
-3.35097	6.61549
1.04636	6.61559
2.11828	6.59326
-1.88521	6.58598
1.64223	6.57798
-3.70734	6.57127
1.09737	6.56998
1.50939	6.56704
-1.65382	6.56075
1.1515	6.55769
1.1634	6.54809
2.32947	6.54122
-3.89156	6.53926
1.1424	6.52289
1.09794	6.51365
3.01539	6.50574
-1.65282	6.4998
2.19168	6.5006
2.02778	6.49896
1.40831	6.49806
3.70817	6.48002
1.82189	6.47921
1.05536	6.4651
1.61556	6.45958
1.82079	6.44197
1.74313	6.43929
2.7	6.43755
1.33833	6.43524
1.12356	6.42884
1.2285	6.42861
3.3771	6.42641
1.68731	6.42098
1.02367	6.41803
-0.75699	6.41841
0.753817	6.40583
-1.91836	6.40093
1.76724	6.39801
2.62869	6.39356
2.23196	6.38523
-3.66577	6.37922
1.25504	6.37878
-3.80036	6.36837
1.11658	6.36072
4.46192	6.34999
2.28419	6.34802
1.70372	6.34117
0.967149	6.34093
1.10526	6.34174
2.10777	6.3414
0.822203	6.33682
1.02351	6.33652
0.882381	6.33523
-3.28143	6.33732
2.23587	6.32582
2.092	6.32092
3.46693	6.32001
-0.47484	6.31677
2.31434	6.31276
1.59837	6.31224
3.26862	6.3126
0.968943	6.31079
1.00191	6.31074
2.76481	6.30694
-1.36865	6.30079
1.62022	6.29023
2.50465	6.28702
2.09936	6.28227
1.32354	6.276
1.97209	6.27104
1.69448	6.27136
2.61485	6.26214
2.55569	6.25702
2.03472	6.24036
1.22952	6.24054
1.63008	6.23061
0.914235	6.22858
1.46741	6.22385
-1.98226	6.22366
-3.70484	6.21809
-3.25246	6.21916
0.916633	6.21852
-1.40901	6.21685
1.78536	6.2142
2.1607	6.20914
0.774037	6.20545
3.39305	6.18586
1.72051	6.18244
1.60053	6.17831
3.08034	6.16557
1.26263	6.15454
0.888651	6.15447
1.48081	6.15144
1.13001	6.14844
1.23444	6.13729
1.16829	6.13404
3.11759	6.11322
0.811894	6.09795
2.57276	6.08445
1.19469	6.08199
1.91195	6.07873
-4.18912	6.07295
1.38515	6.06407
1.24059	6.05446
2.05505	6.03971
-1.39598	6.03882
0.748335	6.03215
1.71345	6.02668
3.32073	6.02717
2.27091	6.01285
4.76037	6.00162
0.923335	6.00025
0.768681	5.9942
-2.22842	5.99457
0.9623	5.9936
0.815418	5.992
1.67602	5.98908
2.31382	5.98323
1.95808	5.98145
-0.84084	5.96955
1.18634	5.9698
-3.17798	5.96617
1.39636	5.96513
1.34287	5.95413
1.44354	5.95288
0.904588	5.95276
1.28818	5.94745
0.728682	5.92959
1.68565	5.92842
1.46081	5.92671
2.11363	5.92514
0.794798	5.92328
1.24019	5.92369
-4.08234	5.91852
1.10244	5.90529
1.14125	5.89642
1.14401	5.88668
3.22175	5.88421
1.97581	5.8847
1.25307	5.88316
1.13043	5.88103
1.07794	5.87004
1.13852	5.86536
1.99073	5.86531
0.79147	5.84669
-5.16095	5.83582
2.20239	5.83439
-2.83778	5.83466
-0.95973	5.82663
-0.75218	5.81747
-1.87407	5.81782
-2.93473	5.81391
1.9221	5.81222
1.91222	5.81149
3.08683	5.81053
-2.00159	5.81006
1.01921	5.80855
1.04218	5.80545
2.18997	5.80329
1.68447	5.79923
0.622953	5.7852
0.594127	5.78432
2.87589	5.78249
1.8093	5.7673
2.59568	5.76143
-2.06812	5.7555
2.69301	5.75242
0.735564	5.74994
3.44612	5.73736
-1.94176	5.73613
0.677412	5.73607
-1.03178	5.73351
-1.10806	5.71971
-2.12732	5.7
-4.19503	5.69798
1.02862	5.69403
1.4611	5.68251
1.45611	5.67793
-0.76066	5.6711
1.45386	5.66877
-3.27043	5.66656
0.684525	5.66413
1.09854	5.66167
-2.20224	5.65308
1.58174	5.65142
-3.95776	5.64835
1.15114	5.64868
1.92293	5.64047
1.47483	5.63951
-4.81517	5.63582
1.70962	5.633
1.01956	5.62612
0.582485	5.61919
1.02772	5.61092
1.67193	5.60598
2.64034	5.60348
-0.66876	5.59838
1.44997	5.59546
-3.20539	5.5941
1.08905	5.58812
1.99686	5.58604
1.66653	5.5678
3.0586	5.56612
0.902072	5.5601
-1.22487	5.55206
1.05797	5.54619
1.0597	5.54553
1.03635	5.54455
1.41656	5.5406
1.64902	5.53819
1.56096	5.53224
1.14416	5.53206
0.983521	5.52761
2.70455	5.52693
0.833223	5.5219
0.900044	5.51791
1.56442	5.51571
0.784221	5.51334
1.45645	5.51128
0.645938	5.50816
-4.41453	5.50753
-3.02322	5.50356
4.19953	5.49823
-2.54682	5.49457
-0.44986	5.48983
1.70212	5.48564
0.920576	5.48496
1.17223	5.48382
1.69659	5.48126
1.40384	5.47491
3.66016	5.47204
1.42808	5.46832
1.76187	5.45822
0.852185	5.45554
0.928195	5.45425
1.41441	5.45265
1.22362	5.45146
1.50323	5.44858
1.56988	5.44003
2.75787	5.43724
0.728929	5.42962
2.23486	5.42399
-3.05124	5.42193
1.1992	5.4198
0.905668	5.40818
1.02702	5.40519
-2.65084	5.39813
1.47999	5.39751
1.29795	5.39666
1.59061	5.39488
1.22874	5.39304
1.24055	5.39184
1.43765	5.39095
1.22446	5.38783
1.41333	5.38722
-1.26308	5.38249
0.816033	5.38058
2.31268	5.37744
1.01313	5.36438
3.56881	5.36117
1.46421	5.34064
1.83336	5.33518
1.17835	5.33141
3.04001	5.33157
-2.00272	5.32936
1.9631	5.31991
2.70697	5.31478
1.9767	5.31501
1.39607	5.31272
-1.51939	5.31208
1.33505	5.30548
2.86289	5.29135
1.76943	5.28994
0.995175	5.28067
1.01237	5.25637
-3.39091	5.24791
0.772344	5.24132
-2.63944	5.23474
2.56915	5.22937
0.622163	5.22086
1.17553	5.22024
1.42272	5.21553
-2.00604	5.20935
2.00728	5.20963
0.749059	5.20758
0.381201	5.20418
1.16088	5.20426
1.20929	5.19977
-3.80362	5.19694
-2.28494	5.19208
1.69856	5.1886
1.35946	5.18466
1.89815	5.18287
0.897639	5.17567
1.90803	5.16529
0.541705	5.13809
2.08238	5.13624
2.86106	5.13408
1.65193	5.13198
2.10224	5.12786
-1.53704	5.12499
1.60585	5.12038
2.09989	5.11854
4.17045	5.11187
-7.02412	5.10938
-2.56415	5.10815
1.82141	5.10555
-1.04118	5.10253
1.04629	5.10094
1.1719	5.09936
1.05582	5.0994
1.65514	5.09335
1.86998	5.08935
0.609971	5.08251
1.05004	5.07834
-4.02038	5.07861
1.71973	5.07782
1.15117	5.07007
-1.83985	5.06964
3.8167	5.06779
1.9644	5.0601
1.80173	5.05939
1.9197	5.0573
2.18858	5.04889
1.18393	5.04898
2.8557	5.04627
-1.30059	5.03843
2.0019	5.03344
1.00731	5.02915
1.3757	5.02388
1.47409	5.02201
-2.53086	5.01961
0.948394	5.01848
1.54374	5.01515
-1.08271	5.01349
1.73935	5.01185
-2.60579	5.01221
1.19669	5.00934
1.51883	4.99828
1.14706	4.97562
-0.82635	4.97441
0.417337	4.97332
-1.55284	4.9657
1.63088	4.96535
-1.17875	4.96188
0.99688	4.96069
1.27638	4.94845
1.57988	4.94719
0.873386	4.94201
0.675705	4.93741
-2.82323	4.93385
1.86265	4.92914
-1.78363	4.92603
2.1169	4.91753
2.18747	4.91443
1.57771	4.909
1.64283	4.9072
-0.65462	4.90592
-1.68921	4.90468
-1.53186	4.9023
-1.60999	4.90113
-1.21871	4.88758
2.94647	4.87358
0.697763	4.86871
-1.32069	4.86827
0.884891	4.86875
0.827835	4.8639
-1.40922	4.86334
-3.39644	4.85999
-1.83419	4.85936
2.20711	4.85759
1.37509	4.85702
1.67038	4.85605
0.752831	4.85034
1.27133	4.8487
-0.94172	4.84616
0.77777	4.84479
1.78603	4.83851
1.90508	4.83738
0.943874	4.83513
-1.06789	4.82938
1.01462	4.82966
2.78137	4.82655
1.62872	4.82492
1.40629	4.81882
1.0601	4.81725
-3.32907	4.81428
2.21068	4.80924
0.825432	4.7953
-2.42295	4.79198
-0.78764	4.7903
-4.82763	4.78772
2.87561	4.78272
2.96278	4.7803
0.866376	4.77702
1.13897	4.77463
0.90314	4.76848
1.22432	4.75907
0.959249	4.75665
1.80522	4.75009
1.88424	4.74929
0.704433	4.74671
-2.85124	4.73478
-1.54873	4.73491
2.25699	4.73009
-1.91705	4.72586
1.04078	4.72518
-0.90435	4.71896
0.495675	4.71361
0.996564	4.70446
0.963341	4.70314
2.56832	4.70148
1.5595	4.69819
1.23515	4.68875
4.44236	4.68875
1.14687	4.6815
1.16597	4.67755
-2.95348	4.67528
2.80919	4.67438
0.979522	4.66861
-1.33938	4.66396
1.03163	4.66346
1.35817	4.66278
2.45964	4.6585
1.27555	4.65336
2.10794	4.6512
-0.92531	4.64655
0.610989	4.64377
1.8365	4.64295
1.01382	4.64263
1.17358	4.63964
0.863501	4.63896
1.82445	4.63919
1.6492	4.63107
1.03452	4.62427
1.70989	4.6229
-2.56558	4.61621
1.12911	4.61654
2.05284	4.61567
0.587738	4.61435
-1.28942	4.60692
1.05194	4.60519
-1.08125	4.58398
1.72018	4.5805
0.984536	4.57564
2.59141	4.57308
1.31685	4.56934
-3.31776	4.55891
-3.07319	4.55107
1.78377	4.54626
-1.00096	4.54549
1.1068	4.54088
1.19073	4.53977
-3.77987	4.53718
-2.87135	4.53357
-1.75759	4.53385
-2.25042	4.52712
-0.481	4.52264
-1.7114	4.51912
1.03089	4.51726
0.549622	4.51259
-3.48141	4.51181
1.00401	4.4999
2.32585	4.49822
-3.14882	4.49308
0.846651	4.48578
-1.23334	4.486
1.06677	4.48222
-2.14083	4.47974
2.3034	4.47741
-2.60981	4.46953
1.28366	4.46622
1.5896	4.46443
1.83024	4.46394
1.05318	4.46347
-3.8831	4.45897
2.70748	4.45722
1.10285	4.4542
1.18896	4.44922
-2.35802	4.44281
0.942331	4.44205
-1.07255	4.42816
-1.21421	4.41064
-2.11137	4.39967
1.99639	4.39452
1.03761	4.3934
-3.20288	4.392
1.07892	4.39039
-2.28288	4.38979
1.50357	4.38661
0.911626	4.38689
-1.29603	4.38512
2.04094	4.3788
-1.01649	4.37318
-1.50168	4.36849
1.09214	4.36766
3.85481	4.36659
1.81804	4.3633
-1.0201	4.36339
1.14334	4.35615
-0.96555	4.35504
1.0543	4.3538
1.48086	4.34802
3.32656	4.34554
1.68697	4.34357
-3.155	4.34242
1.38302	4.34061
3.96239	4.33773
0.933757	4.33606
0.90626	4.3341
-1.02671	4.33366
1.43914	4.33088
1.06706	4.32996
-0.81794	4.32775
0.354403	4.32727
2.69606	4.32346
1.65902	4.32204
2.17035	4.32144
-3.47916	4.31798
1.03046	4.31676
1.07752	4.3171
0.531331	4.31699
0.846685	4.31412
-1.27926	4.31304
-1.52997	4.3123
1.27666	4.30961
0.471825	4.30577
-3.20577	4.30598
-0.76146	4.30433
-2.04556	4.30128
1.77466	4.30049
1.91049	4.29834
1.77378	4.29527
1.13095	4.29395
0.636955	4.29365
-0.95465	4.29225
0.565202	4.29156
2.04843	4.28147
0.548383	4.27789
1.13326	4.27104
-4.13237	4.26976
1.64562	4.26316
3.01817	4.26074
0.854904	4.2601
-1.45095	4.25895
-1.29453	4.25732
1.32026	4.25251
-0.90613	4.25159
-2.71642	4.24729
0.759534	4.24183
1.25944	4.24066
-3.65143	4.23354
1.21108	4.2327
-1.37471	4.2322
-2.46258	4.21857
1.04857	4.21626
1.50001	4.21332
2.65848	4.20849
1.41041	4.20846
-1.08465	4.20597
1.06285	4.2055
1.42523	4.20124
-2.88486	4.19527
1.03673	4.19365
1.56761	4.18569
0.956345	4.18375
2.5139	4.17886
2.16847	4.17533
-1.30173	4.17389
0.937641	4.17325
1.99995	4.17177
-1.5166	4.17096
1.62115	4.16731
0.926845	4.16529
-2.08926	4.16336
0.98518	4.15266
-2.08282	4.14848
1.3343	4.14076
1.19058	4.13655
0.402637	4.13489
1.11971	4.13111
-1.25569	4.12441
-1.00154	4.12514
1.59652	4.12452
1.28706	4.12027
1.23881	4.11692
1.50953	4.11696
0.814433	4.1153
1.34204	4.10288
-0.65677	4.09298
-2.55113	4.09131
0.773634	4.08354
1.13394	4.08262
-1.25622	4.07804
1.10873	4.07373
0.787728	4.07052
0.776808	4.06921
0.81499	4.06323
1.61884	4.05397
0.794992	4.05177
1.81301	4.05109
2.48499	4.0481
-2.76421	4.04627
-2.77029	4.04532
1.11407	4.04361
1.12294	4.04243
2.16582	4.03326
0.875259	4.02877
-1.17205	4.02733
0.751898	4.02759
1.43952	4.01835
0.594832	4.01589
0.904162	4.00961
0.803562	4.00846
1.98652	4.00537
0.342054	4.00007
1.773	3.99774
1.77816	3.99739
0.891368	3.99268
1.12167	3.98942
1.64872	3.98762
-2.24397	3.98562
-0.5271	3.9838
0.567367	3.98198
1.90087	3.97702
-1.08975	3.97691
1.02852	3.972
1.73858	3.96885
0.915773	3.96865
-5.47689	3.96717
-0.95964	3.95996
1.69412	3.95348
1.20706	3.95345
1.50408	3.95362
-0.92551	3.95009
1.80657	3.94891
-2.36505	3.94592
-0.82639	3.94502
-4.57602	3.94058
-1.33375	3.93984
-0.76235	3.93248
-1.66168	3.93232
-1.45917	3.92772
0.826195	3.92355
0.566068	3.92224
1.12597	3.92202
-1.14115	3.91898
-3.6937	3.91803
1.2843	3.91741
1.06617	3.91602
1.26905	3.91325
0.928902	3.90934
-1.10536	3.90825
-1.84973	3.90786
3.05434	3.90602
1.38954	3.9015
0.4183	3.89915
1.81669	3.8969
1.87609	3.89527
0.74934	3.89219
0.870722	3.88909
-3.58157	3.88919
-1.71499	3.88824
0.648017	3.88523
0.872517	3.88482
4.11289	3.88215
-2.35929	3.88126
0.936852	3.87978
-1.41692	3.8783
0.85798	3.8754
2.89945	3.87103
1.32685	3.86959
-4.8621	3.86132
-3.32119	3.86013
0.904884	3.86031
-0.39836	3.85694
1.31878	3.85604
-1.27089	3.84429
1.33647	3.84258
0.570915	3.84252
1.1072	3.84177
1.04083	3.83318
0.62035	3.83139
0.695323	3.82332
1.00043	3.82229
0.297978	3.82179
0.859474	3.81978
1.07727	3.81825
1.32416	3.81644
1.17243	3.81533
0.727188	3.81201
2.24082	3.80977
1.29703	3.80964
-1.72839	3.80933
0.833407	3.80043
-1.55544	3.79592
0.672629	3.79022
1.69439	3.7866
2.28139	3.77926
0.749017	3.77888
2.42164	3.77599
-0.55515	3.76948
-2.07677	3.76909
-2.42006	3.76809
0.917544	3.76581
-0.87346	3.76067
-0.76135	3.75701
1.45795	3.75401
0.826134	3.75321
1.06609	3.74654
0.770402	3.7439
0.653864	3.743
0.674194	3.73919
-1.30002	3.73623
1.35996	3.73545
2.73615	3.73205
0.320173	3.72927
0.901886	3.72916
-2.49748	3.71982
1.3929	3.70845
1.12968	3.70437
0.78391	3.70421
1.22274	3.70463
-2.13088	3.70247
0.725355	3.7013
-1.50668	3.70098
1.07541	3.70058
-3.93628	3.69642
0.577661	3.69385
-0.89056	3.69047
-1.08968	3.68872
0.825893	3.68755
1.1293	3.6853
-2.93762	3.68234
2.73644	3.6811
1.44415	3.6801
1.15884	3.67808
-1.28729	3.67603
0.769649	3.67359
2.19804	3.673
3.59726	3.67168
-3.10505	3.67046
2.05807	3.66517
1.23113	3.6626
-0.71282	3.6611
3.30046	3.66052
2.28643	3.65255
1.31899	3.65263
0.62363	3.65205
1.4778	3.6514
1.73955	3.64345
1.31151	3.63635
1.56249	3.62958
-3.56168	3.62563
0.501732	3.62154
1.26212	3.61927
0.577711	3.61186
-1.6592	3.61084
-0.85739	3.60859
0.47806	3.60804
2.83038	3.6037
-1.42218	3.60334
1.23318	3.60102
1.16566	3.60083
0.92151	3.59905
0.595548	3.59532
1.40238	3.59391
-2.53815	3.59031
-1.29571	3.58784
-1.16585	3.58563
1.42256	3.58232
0.846223	3.5802
2.1761	3.57526
1.3137	3.57116
2.04769	3.56517
0.589059	3.56355
0.711049	3.56036
0.7865	3.56036
1.49976	3.5567
3.60919	3.55599
1.53558	3.55428
-2.33771	3.5506
0.644706	3.54646
1.98988	3.5457
-0.51846	3.54444
0.583448	3.54255
-2.42651	3.53934
1.63435	3.53833
3.12813	3.53352
1.15841	3.53097
1.48018	3.52981
0.682109	3.52768
0.458658	3.52411
-3.01152	3.5134
1.25208	3.51327
-0.67672	3.51287
-0.61722	3.51226
-2.5689	3.5079
-2.27525	3.49938
1.14017	3.49943
-2.65464	3.49817
-0.75957	3.497
-0.7928	3.49339
0.904659	3.4932
1.00812	3.48365
-2.65137	3.48392
-0.82409	3.48268
1.8128	3.48209
-0.58186	3.47636
-2.33939	3.47389
2.74898	3.46956
0.917145	3.4675
1.85467	3.46681
1.35472	3.46433
0.704827	3.463
0.465666	3.46324
-2.46434	3.45886
-2.45869	3.45804
-1.36187	3.45537
5.79398	3.44774
0.775525	3.44679
0.446707	3.44398
2.06657	3.44194
-1.80454	3.43667
0.487548	3.43084
0.832432	3.42699
0.74451	3.42083
0.714424	3.41817
-1.62766	3.41677
-1.7077	3.4147
0.844998	3.41321
1.05542	3.41272
0.600445	3.40748
-0.60096	3.40675
0.502262	3.40537
0.729463	3.40439
0.849974	3.40398
1.33488	3.40343
-3.60263	3.40072
-1.71534	3.40011
0.825187	3.39699
-1.60379	3.39637
-0.57966	3.39261
2.02207	3.38717
-1.5943	3.38657
0.641773	3.38127
-1.62048	3.3792
-1.13974	3.37264
1.63295	3.37103
0.769183	3.36089
-0.51971	3.35913
0.972767	3.34807
1.14729	3.34539
0.637068	3.3435
1.19952	3.34273
1.50344	3.33944
0.547456	3.33778
0.729477	3.33486
2.43685	3.32803
1.62145	3.32398
0.991431	3.32116
-2.17189	3.31946
0.642063	3.31841
1.20101	3.31672
-0.41391	3.31112
0.508546	3.30548
0.978913	3.30415
-1.42509	3.30382
0.994254	3.29921
0.580857	3.29755
-1.44489	3.29147
2.55865	3.28485
0.67197	3.2828
1.30394	3.27915
-1.40289	3.27842
-0.8593	3.27752
0.898672	3.27674
0.685674	3.2748
0.980137	3.27365
-1.82014	3.27337
0.749743	3.27057
2.27418	3.26735
-0.78067	3.2656
0.814026	3.26037
-1.44808	3.25432
3.74142	3.25249
-2.23484	3.25224
0.96146	3.25195
-0.60033	3.25054
0.834168	3.24045
1.49819	3.24016
0.757137	3.23378
2.6985	3.23108
2.24729	3.22712
5.43695	3.2235
0.974938	3.21767
1.67634	3.21364
0.548858	3.21301
0.829958	3.21062
-0.78142	3.21024
-3.01074	3.20845
-2.17848	3.20784
[truncated: 2,394 more rows]

## Sheet: Fig 1C
	Normal	MV4;11	OCI-AML2
MEF	0.142866	0.209619	0.195093
MEF	0.144088	0.203588	0.200164
MEF	0.13923	0.204038	0.196725
Table Analyzed	MEF_AML vs Normal					Number of families	1
Data sets analyzed	A-C					Number of comparisons per family	2
						Alpha	0.05
ANOVA summary
F	441.9					Dunnett's multiple comparisons test	Mean Diff.	95.00% CI of diff.	Below threshold?	Summary	Adjusted P Value	A-?
P value	<0.0001					Normal vs. MV4;11	-0.06369	-0.07035 to -0.05702	Yes	****	<0.0001	B	MV4;11
P value summary	****					Normal vs. AML2-AML2	-0.05527	-0.06193 to -0.04860	Yes	****	<0.0001	C	AML2-AML2
Significant diff. among means (P < 0.05)?	Yes
R squared	0.9933					Test details	Mean 1	Mean 2	Mean Diff.	SE of diff.	n1	n2	q	DF
						Normal vs. MV4;11	0.1421	0.2057	-0.06369	0.002327	3	3	27.36	6
Brown-Forsythe test						Normal vs. AML2-AML2	0.1421	0.1973	-0.05527	0.002327	3	3	23.75	6
F (DFn, DFd)	0.02434 (2, 6)
P value	0.9761
P value summary	ns
Are SDs significantly different (P < 0.05)?	No
Bartlett's test
Bartlett's statistic (corrected)
P value
P value summary
Are SDs significantly different (P < 0.05)?
ANOVA table	SS	DF	MS	F (DFn, DFd)	P value
Treatment (between columns)	0.007181	2	0.003591	F (2, 6) = 441.9	P<0.0001
Residual (within columns)	4.875e-05	6	8.125e-06
Total	0.00723	8
Data summary
Number of treatments (columns)	3
Number of values (total)	9

## Sheet: Fig 1D
	MV4;11						OCI-AML2						Normal
	503.744	584.097	551.039				460.438	484.461	477.041	402.885	377.529		562.767	613.476	446.559	473.743	477.707
Table Analyzed	Max Capacity per mg (WT Cells)						Number of families	1
Data sets analyzed	A-C						Number of comparisons per family	3
							Alpha	0.05
ANOVA summary
F	3.852						Tukey's multiple comparisons test	Mean Diff.	95.00% CI of diff.	Below threshold?	Summary	Adjusted P Value
P value	0.0575						MV4;11 vs. AML2-AML2	105.8	-7.537 to 219.2	No	ns	0.0673	A-B
P value summary	ns						MV4;11 vs. Normal	31.44	-81.92 to 144.8	No	ns	0.7345	A-C
Significant diff. among means (P < 0.05)?	No						AML2-AML2 vs. Normal	-74.38	-172.6 to 23.79	No	ns	0.1446	B-C
R squared	0.4352
							Test details	Mean 1	Mean 2	Mean Diff.	SE of diff.	n1	n2	q	DF
Brown-Forsythe test							MV4;11 vs. AML2-AML2	546.3	440.5	105.8	41.35	3	5	3.619	10
F (DFn, DFd)	0.3177 (2, 10)						MV4;11 vs. Normal	546.3	514.9	31.44	41.35	3	5	1.075	10
P value	0.7349						AML2-AML2 vs. Normal	440.5	514.9	-74.38	35.81	5	5	2.937	10
P value summary	ns
Are SDs significantly different (P < 0.05)?	No
Bartlett's test
Bartlett's statistic (corrected)
P value
P value summary
Are SDs significantly different (P < 0.05)?
ANOVA table	SS	DF	MS	F (DFn, DFd)	P value
Treatment (between columns)	24701	2	12351	F (2, 10) = 3.852	P=0.0575
Residual (within columns)	32064	10	3206
Total	56765	12
Data summary
Number of treatments (columns)	3
Number of values (total)	13

## Sheet: Fig 1E
	MV4;11	MV4;11	MV4;11	Normal	Normal	Normal	OCI-AML2	OCI-AML2	OCI-AML2
CI	0.083423	0.179576	0.129974	-0.00647	-0.01259	-0.05631	-0.10614	-0.08076	-0.1307
CII	-0.36738	-0.29196	-0.46021	0.512505	0.352349	0.200701	0.119692	-0.13353	0.067833
CIII	-0.02887	0.053088	0.024372	0.174176	0.101962	0.114419	-0.17971	-0.22712	-0.03231
CIV	-0.4642	-0.50184	-0.59923	0.682708	0.823308	0.467089	-0.1367	-0.2964	0.025271
CV	0.2425	0.140347	0.167224	0.031559	-0.16529	-0.16018	0.18926	-0.30471	-0.14071
Table Analyzed	Complex Expression_AML vs Normal					Within each row, compare columns (simple effects within rows)
Two-way ANOVA	Ordinary					Number of families	5
Alpha	0.05					Number of comparisons per family	2
						Alpha	0.05
Source of Variation	% of total variation	P value	P value summary	Significant?
Interaction	63.72	<0.0001	****	Yes		Dunnett's multiple comparisons test	Mean Diff.	95.00% CI of diff.	Below threshold?	Summary	Adjusted P Value
Complex	1.272e-10	>0.9999	ns	No
Group	25.15	<0.0001	****	Yes		CI
						Normal vs. MV4;11	-0.1561	-0.3793 to 0.06710	No	ns	0.1985
ANOVA table	SS	DF	MS	F (DFn, DFd)	P value	Normal vs. AML2-AML2	0.08074	-0.1425 to 0.3040	No	ns	0.6154
Interaction	2.382	8	0.2977	F (8, 30) = 21.46	P<0.0001
Complex	4.756e-12	4	1.189e-12	F (4, 30) = 8.568e-011	P>0.9999	CII
Group	0.9399	2	0.4699	F (2, 30) = 33.87	P<0.0001	Normal vs. MV4;11	0.7284	0.5052 to 0.9516	Yes	****	<0.0001
Residual	0.4163	30	0.01388			Normal vs. AML2-AML2	0.3372	0.1140 to 0.5604	Yes	**	0.0028
Data summary						CIII
Number of columns (Group)	3					Normal vs. MV4;11	0.114	-0.1092 to 0.3372	No	ns	0.3983
Number of rows (Complex)	5					Normal vs. AML2-AML2	0.2766	0.05335 to 0.4998	Yes	*	0.0139
Number of values	45
						CIV
						Normal vs. MV4;11	1.179	0.9562 to 1.403	Yes	****	<0.0001
						Normal vs. AML2-AML2	0.7936	0.5704 to 1.017	Yes	****	<0.0001
						CV
						Normal vs. MV4;11	-0.2813	-0.5045 to -0.05811	Yes	*	0.0123
						Normal vs. AML2-AML2	-0.01258	-0.2358 to 0.2106	No	ns	0.9875
						Test details	Mean 1	Mean 2	Mean Diff.	SE of diff.	N1	N2	q	DF
						CI
						Normal vs. MV4;11	-0.02512	0.131	-0.1561	0.09618	3	3	1.623	30
						Normal vs. AML2-AML2	-0.02512	-0.1059	0.08074	0.09618	3	3	0.8395	30
						CII
						Normal vs. MV4;11	0.3552	-0.3732	0.7284	0.09618	3	3	7.573	30
						Normal vs. AML2-AML2	0.3552	0.018	0.3372	0.09618	3	3	3.506	30
						CIII
						Normal vs. MV4;11	0.1302	0.0162	0.114	0.09618	3	3	1.185	30
						Normal vs. AML2-AML2	0.1302	-0.1464	0.2766	0.09618	3	3	2.876	30
						CIV
						Normal vs. MV4;11	0.6577	-0.5218	1.179	0.09618	3	3	12.26	30
						Normal vs. AML2-AML2	0.6577	-0.1359	0.7936	0.09618	3	3	8.252	30
						CV
						Normal vs. MV4;11	-0.09797	0.1834	-0.2813	0.09618	3	3	2.925	30
						Normal vs. AML2-AML2	-0.09797	-0.08539	-0.01258	0.09618	3	3	0.1308	30

## Sheet: Fig 1F
	Normal						MV4;11					OCI-AML2
Basal	1763.64	1314.04	854.396	1217.47	1466.55		1079.16	1254.37	1199.81			998.363	1057.06	1128.31	880.673	838.955
FC [0.5uM]	2318.89	1954.83	1315.46	1811.37	1823.03		1470.28	1703.56	1557.69			1252.48	1397.12	1368.05	1153.66	960.898
FC [1.0uM]	3160.68	2505.1	1566.59	2064.54	2186.55		1727.86	1994	1820.61			1524.14	1669.88	1666.19	1369.2	1201.08
FC [2.0uM]	3259.25	3234.98	2263.48	2859.43	2687.81		2168.73	2501.47	2280.2			2009.31	2115.56	2116.89	1655.16	1518.82
FC [3.0uM]	3705.34	3695.39	2849.86	2597.13	3350.82		2448.35	2797.73	2583.78			2262.7	2379.69	2340.65	1906.47	1744.98
FC [4.0uM]	3838.05	4318.38	3143.42	3334.78	3362.68		2423	2838.89	2678.22			2333.37	2455.11	2417.51	2041.71	1913.21
FC [5.0uM]	3961.43	3965.37	2882.03	3278.88	3055.15		2403.99	2745.43	2597.89			2224.34	2359.21	2339.81	2037.89	1844.99
Table Analyzed	Intact Respirometry_MEF Normalized							Within each row, compare columns (simple effects within rows)
Two-way ANOVA	Ordinary							Number of families	7
Alpha	0.05							Number of comparisons per family	2
								Alpha	0.05
Source of Variation	% of total variation	P value	P value summary	Significant?
Interaction	3.719	0.0988	ns	No				Dunnett's multiple comparisons test	Predicted (LS) mean diff.	95.00% CI of diff.	Below threshold?	Summary	Adjusted P Value
Row Factor	52.33	<0.0001	****	Yes
Column Factor	25.9	<0.0001	****	Yes				Basal
								Normal vs. MV4;11	145.4	-404.2 to 695.0	No	ns	0.7805
ANOVA table	SS (Type III)	DF	MS	F (DFn, DFd)	P value			Normal vs. AML2-AML2	342.5	-133.4 to 818.5	No	ns	0.1912
Interaction	2180320	12	181693	F (12, 70) = 1.646	P=0.0988
Row Factor	30682090	6	5113682	F (6, 70) = 46.32	P<0.0001			FC [0.5uM]
Column Factor	15187267	2	7593633	F (2, 70) = 68.78	P<0.0001			Normal vs. MV4;11	267.5	-282.1 to 817.1	No	ns	0.4489
Residual	7727970	70	110400					Normal vs. AML2-AML2	618.3	142.3 to 1094	Yes	**	0.0086
Data summary								FC [1.0uM]
Number of columns (Column Factor)	3							Normal vs. MV4;11	449.2	-100.4 to 998.8	No	ns	0.1243
Number of rows (Row Factor)	7							Normal vs. AML2-AML2	810.6	334.6 to 1287	Yes	***	0.0005
Number of values	91
								FC [2.0uM]
								Normal vs. MV4;11	544.2	-5.411 to 1094	No	ns	0.0527
								Normal vs. AML2-AML2	977.8	501.9 to 1454	Yes	****	<0.0001
								FC [3.0uM]
								Normal vs. MV4;11	629.8	80.15 to 1179	Yes	*	0.022
								Normal vs. AML2-AML2	1113	636.8 to 1589	Yes	****	<0.0001
								FC [4.0uM]
								Normal vs. MV4;11	952.8	403.2 to 1502	Yes	***	0.0004
								Normal vs. AML2-AML2	1367	891.3 to 1843	Yes	****	<0.0001
								FC [5.0uM]
								Normal vs. MV4;11	846.1	296.5 to 1396	Yes	**	0.0017
								Normal vs. AML2-AML2	1267	791.4 to 1743	Yes	****	<0.0001
								Test details	Predicted (LS) mean 1	Predicted (LS) mean 2	Predicted (LS) mean diff.	SE of diff.	N1	N2	q	DF
								Basal
								Normal vs. MV4;11	1323	1178	145.4	242.7	5	3	0.5994	70
								Normal vs. AML2-AML2	1323	980.7	342.5	210.1	5	5	1.63	70
								FC [0.5uM]
								Normal vs. MV4;11	1845	1577	267.5	242.7	5	3	1.103	70
								Normal vs. AML2-AML2	1845	1226	618.3	210.1	5	5	2.942	70
								FC [1.0uM]
								Normal vs. MV4;11	2297	1847	449.2	242.7	5	3	1.851	70
								Normal vs. AML2-AML2	2297	1486	810.6	210.1	5	5	3.857	70
								FC [2.0uM]
								Normal vs. MV4;11	2861	2317	544.2	242.7	5	3	2.243	70
								Normal vs. AML2-AML2	2861	1883	977.8	210.1	5	5	4.653	70
								FC [3.0uM]
								Normal vs. MV4;11	3240	2610	629.8	242.7	5	3	2.595	70
								Normal vs. AML2-AML2	3240	2127	1113	210.1	5	5	5.296	70
								FC [4.0uM]
								Normal vs. MV4;11	3599	2647	952.8	242.7	5	3	3.926	70
								Normal vs. AML2-AML2	3599	2232	1367	210.1	5	5	6.506	70
								FC [5.0uM]
								Normal vs. MV4;11	3429	2582	846.1	242.7	5	3	3.487	70
								Normal vs. AML2-AML2	3429	2161	1267	210.1	5	5	6.031	70

## Sheet: Fig 1G 
Cartoon Schematic

## Sheet: Fig 2A
Cartoon Schematic

## Sheet: Fig 2B
Representative image of AML2 Rho0 Membrane Potential

## Sheet: Fig 2C
	AML2ρ0
Vehicle	100	100	100	100
Oligo	0	54.11	64.52	53.94
Rot/Ant A	129.1	81.84	95.59	88.96
FCCP	0	0	0	0
Table Analyzed	Transpose of Flow Data Rho0 Cells					Number of families	1
Data sets analyzed	A-D					Number of comparisons per family	3
						Alpha	0.05
ANOVA summary
F	28.93					Dunnett's multiple comparisons test	Mean Diff.	95.00% CI of diff.	Below threshold?	Summary	Adjusted P Value	A-?
P value	<0.0001					Vehicle vs. Oligo	56.86	22.80 to 90.92	Yes	**	0.002	B	Oligo
P value summary	****					Vehicle vs. Rot/Ant A	1.128	-32.93 to 35.19	No	ns	0.9995	C	Rot/Ant A
Significant diff. among means (P < 0.05)?	Yes					Vehicle vs. FCCP	100	65.94 to 134.1	Yes	****	<0.0001	D	FCCP
R squared	0.8785
						Test details	Mean 1	Mean 2	Mean Diff.	SE of diff.	n1	n2	q	DF
Brown-Forsythe test						Vehicle vs. Oligo	100	43.14	56.86	12.7	4	4	4.479	12
F (DFn, DFd)	1.303 (3, 12)					Vehicle vs. Rot/Ant A	100	98.87	1.128	12.7	4	4	0.08881	12
P value	0.3187					Vehicle vs. FCCP	100	0	100	12.7	4	4	7.877	12
P value summary	ns
Are SDs significantly different (P < 0.05)?	No
Bartlett's test
Bartlett's statistic (corrected)
P value
P value summary
Are SDs significantly different (P < 0.05)?
ANOVA table	SS	DF	MS	F (DFn, DFd)	P value
Treatment (between columns)	27977	3	9326	F (3, 12) = 28.93	P<0.0001
Residual (within columns)	3868	12	322.3
Total	31845	15
Data summary
Number of treatments (columns)	4
Number of values (total)	16

[truncated: 121 more sheets: Fig 2D, Fig 2E, Fig 2F, Fig 2G, Fig 2H, Fig 2I, Fig 2J, Fig 2K, Fig 2L, Fig 3A, Fig 3B, Fig 3C, Fig 3D, Fig 3E, Fig 3F, Fig 3G, Fig 3H, Fig 3I, Fig 3J, Fig 4A …]
